# Supplementary material for: Identification of the hub and prognostic genes in liver hepatocellular carcinoma via bioinformatics analysis
Source: Front Mol Biosci. 2022 Sep 29;9:1000847. doi: 10.3389/fmolb.2022.1000847 (PMC9557295; doi:10.3389/fmolb.2022.1000847)
Supplement: Supplementary file 1 [file DataSheet1.ZIP]

Archive with 6 entries (6 files):
- revised-Supplementary Materials Presentation/revised-Supplementary figure 1.tif
- revised-Supplementary Materials Presentation/revised-Supplementary figure 2.tif
- revised-Supplementary Materials Presentation/revised-Supplementary figure 3.tif
- revised-Supplementary Materials Presentation/revised-Supplementary figure 4.tif
- revised-Supplementary Materials Presentation/revised-Supplementary material.docx
- revised-Supplementary Materials Presentation/revised-Supplementary material.pdf
